# Supplementary material for: Grasping Ability and Motion Synergies in Affordable Tendon-Driven Prosthetic Hands Controlled by Able-Bodied Subjects
Source: Front Neurorobot. 2020 Aug 26;14:57. doi: 10.3389/fnbot.2020.00057 (PMC7480172; doi:10.3389/fnbot.2020.00057)
Supplement: Supplementary Data Sheet 1 — Displacement of the different tendons, for each hand analyzed and each subject, while performing the AHAP with the ABA. The data from each experiment are stored in a cell array divided into tasks (26 rows) and repetitions (3 columns). Inside each cell there is a matrix whose columns correspond to: time in seconds (first column), displacement in mm (columns 2–7) for the little, ring, middle and index fingers, thumb flexion and thumb abduction. The Matlab® files are named as POT_AAA_SX.mat, where AAA are the first three letters of the name of the hand and X is the number of the subject. [file Data_Sheet_1.ZIP]

Archive with 13 entries (12 files):
- Supplementary Material/
- Supplementary Material/POT_LIM_S2.mat
- Supplementary Material/POT_DEX_S1.mat
- Supplementary Material/POT_DEX_S3.mat
- Supplementary Material/POT_DEX_S2.mat
- Supplementary Material/POT_IMM_S1.mat
- Supplementary Material/POT_IMM_S3.mat
- Supplementary Material/POT_IMM_S2.mat
- Supplementary Material/POT_INM_S1.mat
- Supplementary Material/POT_INM_S3.mat
- Supplementary Material/POT_INM_S2.mat
- Supplementary Material/POT_LIM_S1.mat
- Supplementary Material/POT_LIM_S3.mat
